# Supplementary material for: Molecular Melodies: Unraveling the Hidden Harmonies of NMR Spectroscopy
Source: Molecules. 2024 Feb 7;29(4):762. doi: 10.3390/molecules29040762 (PMC10893351; doi:10.3390/molecules29040762)
Supplement: Supplementary file 1 [file molecules-29-00762-s001.zip]

Archive with 26 entries (25 files):
- EXAMPLES/
- EXAMPLES/Aspirine.mnova
- EXAMPLES/aspirine.wav
- EXAMPLES/aspirine_m.wav
- EXAMPLES/bromoaniline.mnova
- EXAMPLES/bromoaniline.wav
- EXAMPLES/bromoaniline_m.wav
- EXAMPLES/Caffeine.mnova
- EXAMPLES/Caffeine.wav
- EXAMPLES/Caffeine_m.wav
- EXAMPLES/cinnamic acid.mnova
- EXAMPLES/cinnamic acid.wav
- EXAMPLES/cinnamic acid_m.wav
- EXAMPLES/hepta-1,3,5-triene.mnova
- EXAMPLES/hepta-1,3,5-triene.wav
- EXAMPLES/hepta-1,3,5-triene_m.wav
- EXAMPLES/ODCB.mnova
- EXAMPLES/ODCB.wav
- EXAMPLES/ODCB_m.wav
- EXAMPLES/pentane.mnova
- EXAMPLES/pentane.wav
- EXAMPLES/pentane_m.wav
- EXAMPLES/phenylacetate.mnova
- EXAMPLES/phenylacetate.wav
- EXAMPLES/phenylacetate_m.wav
- molecules-2809234-supplementary.pdf
